# Supplementary material for: TDP-43 pathology triggers neuroinflammation and cognitive impairment by inducing microglial necroptosis
Source: EMBO Mol Med. 2026 Mar 10;18(4):1318–41. doi: 10.1038/s44321-026-00394-9 (PMC13083925; doi:10.1038/s44321-026-00394-9)
Supplement: Supplementary file 1 — Table EV1 [file 44321_2026_394_MOESM1_ESM.xlsx]

## Sheet: Table EV1
Table EV1. PCR primers used in this study.
Gene	Forward primer sequence (5’ to 3’)	Reverse primer sequence (5’ to 3’)
Tnf	CAGGCGGTGCCTATGTCTC	CGATCACCCCGAAGTTCAGTAG
Il1b	TTCAGGCAGGCAGTATCACTC	GAAGGTCCACGGGAAAGACAC
Il6	TCTATACCACTTCACAAGTCGGA	GAATTGCCATTGCACAACTCTTT
Ripk3	ATGATTCATTGCTGGGGTTCCCAGT	TTTACTTTGGCTGCCCCAGCTCCT
pre-Ripk3	AAAGCACCTAAACCCCCCTGGA	ACGACTCTGCCTGTCACACACT
Actb	GCAGGAGTACGATGAGTCCG	ACGCAGCTCAGTAACAGTCC
