# Supplementary material for: TDP-43 pathology triggers neuroinflammation and cognitive impairment by inducing microglial necroptosis
Source: EMBO Mol Med. 2026 Mar 10;18(4):1318–41. doi: 10.1038/s44321-026-00394-9 (PMC13083925; doi:10.1038/s44321-026-00394-9)
Supplement: Supplementary file 2 — Table EV2 [file 44321_2026_394_MOESM2_ESM.xlsx]

## Sheet: Table EV2
Table EV2. ChIP-qPCR primers used in this study.
Distance from Ripk3 TSS	Forward primer sequence (5’ to 3’)	Reverse primer sequence (5’ to 3’)
P1 (-1.0 kb)	TAGCCCAGAGGCATTGTCAAG	ATGAGTTCAGGTCCTCATGCTT
P2 (-0.2 kb)	GTACCTGGCCCAAGACAACC	CTTGGACCCCTTAGCTCCAC
P3 (+0.1 kb)	GGAAGTTGTGAAGTCGCTCA	TCTACGGCTCGGAGTGTGGA
