# Supplementary material for: TDP-43 pathology triggers neuroinflammation and cognitive impairment by inducing microglial necroptosis
Source: EMBO Mol Med. 2026 Mar 10;18(4):1318–41. doi: 10.1038/s44321-026-00394-9 (PMC13083925; doi:10.1038/s44321-026-00394-9)
Supplement: Supplementary file 5 — Dataset EV1 [file 44321_2026_394_MOESM5_ESM.xlsx]

## Sheet: Dataset EV1
Dataset EV1. The list of top 50 differentially expressed genes upregulated in BV2-NLSmut cells via RNA-seq.
	GeneName	Gene ID	FoldChange	pval	padj
			(NLSmut/GFP)
1	Nos2	18126	909.064	1.6473e-120	4.7166e-118
2	Csf3	12985	643.501	4.07983e-15	6.2328e-14
3	Ppfibp2	19024	485.819	1.28215e-13	1.75759e-12
4	Serpinb2	18788	224.338	2.27231e-10	2.25604e-09
5	Gm33699	lncRNA	160.12	9.85804e-18	1.79856e-16
6	Gm14275	lncRNA	131.405	9.34085e-09	7.73048e-08
7	Gm42372	lncRNA	119.416	6.98505e-08	5.1774e-07
8	Il6	16193	117.559	6.51874e-11	6.87177e-10
9	Cxcl2	20310	117.23	4.09707e-34	1.74835e-32
10	Cfap69	207686	112.472	6.67983e-29	2.23315e-27
11	Ceacam19	319930	109.047	1.71727e-37	8.30653e-36
12	Ly6c2	100041546	98.9184	3.67567e-07	2.49906e-06
13	Gm44107	lncRNA	91.3791	6.18684e-07	4.08134e-06
14	Popdc3	78977	78.6112	5.26557e-07	3.50748e-06
15	1810008I18Rik	lncRNA	73.101	3.55702e-06	2.10973e-05
16	Eml1	68519	64.4802	2.37937e-06	1.44627e-05
17	Gm6093	lncRNA	62.5111	1.1404e-05	6.32439e-05
18	Ripk3	56532	62.1169	5.60112e-41	3.02222e-39
19	Amer3	211383	62.0491	3.30029e-08	2.55168e-07
20	Serpinb10	241197	59.282	1.5125e-27	4.71051e-26
21	Il1f6	54448	59.1223	2.44561e-05	0.000128636
22	Asb2	65256	50.8757	1.4278e-145	5.2805e-143
23	Ccl7	20306	47.9678	0	0
24	Gimap9	317758	47.6984	1.78139e-05	9.5886e-05
25	Lcn2	16819	46.0489	1.242e-106	2.7219e-104
26	Ehd2	259300	45.7585	1.3094e-165	7.7483e-163
27	Adam23	23792	45.4586	0.00010446	0.000492139
28	Gm41724	lncRNA	44.8144	2.5287e-134	8.1616e-132
29	Ttc39c	72747	43.7382	3.81884e-28	1.23483e-26
30	Tm4sf1	17112	42.9941	2.57746e-25	7.32082e-24
31	Kash5	384619	42.4511	0.000183124	0.000826968
32	Sh2d2a	27371	42.0362	1.04584e-06	6.6976e-06
33	Albfm1	622307	41.45	0.00019472	0.000875552
34	Gm48290	processed pseudogene	41.2644	1.26075e-06	7.98744e-06
35	Ddr2	18214	40.2054	0.000328607	0.00141829
36	Pcdhgc5	93708	39.225	6.8256e-05	0.000329709
37	Rassf6	73246	38.9972	0.000304083	0.00132176
38	Klk9	101533	36.8634	9.30637e-05	0.000440551
39	Sele	20339	35.5227	0.000126054	0.000586095
40	Add2	11519	33.8498	6.51408e-15	9.80813e-14
41	Slc39a4	72027	33.7953	6.6032e-170	4.0421e-167
42	Arntl2	272322	33.3608	0.000164147	0.000749065
43	Tmem26	327766	32.5581	0.000196054	0.000881101
44	Lta	16992	30.8652	6.27147e-10	5.9663e-09
45	Crhr2	12922	30.6624	0.0012343	0.00473757
46	Tek	21687	29.9277	0.000316916	0.00137317
47	Hif3a	53417	29.9128	0.00164755	0.00616123
48	Clec4a1	269799	29.3146	1.93259e-54	1.63369e-52
49	A4galt	239559	29.1399	0.001556	0.00584717
50	Sell	20343	28.7	7.1752e-173	4.549e-170
