# Supplementary material for: TDP-43 pathology triggers neuroinflammation and cognitive impairment by inducing microglial necroptosis
Source: EMBO Mol Med. 2026 Mar 10;18(4):1318–41. doi: 10.1038/s44321-026-00394-9 (PMC13083925; doi:10.1038/s44321-026-00394-9)
Supplement: Supplementary file 6 — Dataset EV2 [file 44321_2026_394_MOESM6_ESM.xlsx]

## Sheet: Dataset EV2
Dataset EV2. The list of top 50 differentially expressed genes downregulated in BV2-NLSmut cells via RNA-seq.
	GeneName	Gene ID	FoldChange	pval	padj
			(NLSmut/GFP)
1	Cfh	12628	0.00370772	3.88264e-11	4.19505e-10
2	Adrb1	11554	0.00423802	1.44947e-10	1.47287e-09
3	Slc9a7	236727	0.00471379	3.65088e-10	3.54349e-09
4	Pros1	19128	0.00639511	6.11638e-09	5.18767e-08
5	Iqsec3	243621	0.00879681	9.77775e-08	7.10789e-07
6	Proc	19123	0.0129498	5.89905e-07	3.90309e-06
7	Sema5b	20357	0.0135892	3.19042e-16	5.21995e-15
8	Epop	103551	0.0137691	8.97644e-07	5.80721e-06
9	Bglap2	12097	0.015459	2.22937e-08	1.75971e-07
10	Gatm	67092	0.0163608	3.98816e-08	3.05558e-07
11	Klhl30	70788	0.0176868	2.3713e-05	0.000125098
12	Cxcr4	12767	0.0197131	1.06782e-70	1.33492e-68
13	Iqgap2	544963	0.0220374	5.0004e-186	3.5507e-183
14	Hes1	15205	0.0238521	0.000180744	0.000817888
15	Cmah	12763	0.0253472	7.51151e-05	0.000360001
16	Asb10	117590	0.0257133	6.1164e-106	1.3082e-103
17	Mgst1	56615	0.0258279	6.95166e-09	5.84667e-08
18	Ptprt	19281	0.0262527	0.00033804	0.00145688
19	Gm2415	lncRNA	0.0289521	0.000134197	0.000620707
20	Sardh	192166	0.0293606	2.69277e-17	4.77066e-16
21	Fzd6	14368	0.0296276	0.000166963	0.000760568
22	Pdk3	236900	0.0297429	0.000162923	0.000744645
23	Rras2	66922	0.0302569	1.58984e-12	1.97086e-11
24	Cd2	12481	0.0312869	3.32284e-14	4.78403e-13
25	Olfr110	258325	0.0314131	1.02989e-05	5.74385e-05
26	Grk3	320129	0.0328757	0.001392	0.00528235
27	Trim63	433766	0.0334753	1.39229e-09	1.27665e-08
28	Osbpl10	74486	0.03486	3.22613e-17	5.67595e-16
29	Fam167b	230766	0.0351759	2.83254e-45	1.87624e-43
30	Mkrn3	22652	0.0365013	0.00220928	0.00802355
31	Pcdhb15	93886	0.036902	0.0023097	0.00833877
32	Eya1	14048	0.0380679	0.000659869	0.00268731
33	Nyap2	241134	0.0385768	5.52654e-16	8.88652e-15
34	Ttc30a1	78802	0.0386375	0.000731316	0.00294986
35	Ptgfrn	19221	0.0399657	1.6424e-20	3.56428e-19
36	Cpa3	12873	0.0400943	0.000894102	0.00353814
37	Phex	18675	0.0429239	0.0012178	0.00467929
38	Abhd6	66082	0.0433566	4.8716e-21	1.08372e-19
39	Gbp8	76074	0.0442176	0.0015108	0.00568212
40	Fnd3c2	331491	0.0446019	0.00148467	0.00559571
41	Gfi1b	14582	0.0454851	0.00666314	0.0213471
42	Gm45304	lncRNA	0.0460207	0.00724054	0.0229566
43	B930036N10Rik	lncRNA	0.0462003	0.00707601	0.0225437
44	Gm5424	processed pseudogene	0.0464421	2.25049e-15	3.4861e-14
45	Pvrig	102640920	0.0465083	0.00184349	0.00681928
46	Rtn4rl1	237847	0.0467065	1.6414e-18	3.17756e-17
47	Ctdspl	69274	0.0471295	1.72864e-30	6.26263e-29
48	Agt	11606	0.048685	0.00240401	0.00864236
49	Tafa5	106014	0.0491069	0.000238945	0.00105985
50	AI429214	621080	0.0494071	0.0101303	0.0308992
